# Supplementary material for: Flexible and Scalable Full‐Length CYP2D6 Long Amplicon PacBio Sequencing
Source: Hum Mutat. 2017 Jan 18;38(3):310–6. doi: 10.1002/humu.23166 (PMC5324676; doi:10.1002/humu.23166)
Supplement: Supplementary file 2 — Supporting Information [file HUMU-38-310-s002.xlsx]

## Sheet: Supporting Table_1
Supporting Table1: Primers used for direct and the two-step barcoding scheme
# Direct Barcoding
oligo name	Sequence 5->3	Index	Barcode	Barcode-type	Purity
Cyp2D6_Fk.1	GGTAG | GCGCTCTGTGTGCAGC | ATGGCAGCTGCCATACAATCCACCTG	1	GCGCTCTGTGTGCAGC	asymmetrical	HPLC
Cyp2D6_Rk.1	CCATC | TCATATGTAGTACTCT | CGACTGAGCCCTGGGAGGTAGGTAG	1	TCATATGTAGTACTCT	asymmetrical	HPLC
Cyp2D6_Fk.2	GGTAG | TCATGAGTCGACACTA | ATGGCAGCTGCCATACAATCCACCTG	2	TCATGAGTCGACACTA	asymmetrical	HPLC
Cyp2D6_Rk.2	CCATC | GCGATCTATGCACACG | CGACTGAGCCCTGGGAGGTAGGTAG	2	GCGATCTATGCACACG	asymmetrical	HPLC
# Two-step barcoding - PCR #1
oligo name	Sequence 5->3	Index	Barcode	Barcode-type	Purity
Cyp2d6_M13_F	TGTAAAACGACGGCCAGT | ATGGCAGCTGCCATACAATCCACCTG	n/a	n/a	n/a	Standard desalted
Cyp2d6_M13_R	CAGGAAACAGCTATGACC | CGACTGAGCCCTGGGAGGTAGGTAG	n/a	n/a	n/a	Standard desalted
# Two-step barcoding - PCR #2
oligo name	Sequence 5->3	Index	Barcode	Barcode-type	Purity
PB_M13F_01_F	GGTAG | TCAGACGATGCGTCAT | TGTAAAACGACGGCCAGT	1	TCAGACGATGCGTCAT	symmertical	HPLC
PB_M13R_01_R	GGTAG | ATGACGCATCGTCTGA | CAGGAAACAGCTATGACC	1	ATGACGCATCGTCTGA	symmertical	HPLC
PB_M13F_02_F	GGTAG | CTATACATGACTCTGC | TGTAAAACGACGGCCAGT	2	CTATACATGACTCTGC	symmertical	HPLC
PB_M13R_02_R	GGTAG | GCAGAGTCATGTATAG | CAGGAAACAGCTATGACC	2	GCAGAGTCATGTATAG	symmertical	HPLC
PB_M13F_03_F	GGTAG | TACTAGAGTAGCACTC | TGTAAAACGACGGCCAGT	3	TACTAGAGTAGCACTC	symmertical	HPLC
PB_M13R_03_R	GGTAG | GAGTGCTACTCTAGTA | CAGGAAACAGCTATGACC	3	GAGTGCTACTCTAGTA	symmertical	HPLC
PB_M13F_04_F	GGTAG | TGTGTATCAGTACATG | TGTAAAACGACGGCCAGT	4	TGTGTATCAGTACATG	symmertical	HPLC
PB_M13R_04_R	GGTAG | CATGTACTGATACACA | CAGGAAACAGCTATGACC	4	CATGTACTGATACACA	symmertical	HPLC
PB_M13F_05_F	GGTAG | ACACGCATGACACACT | TGTAAAACGACGGCCAGT	5	ACACGCATGACACACT	symmertical	HPLC
PB_M13R_05_R	GGTAG | AGTGTGTCATGCGTGT | CAGGAAACAGCTATGACC	5	AGTGTGTCATGCGTGT	symmertical	HPLC
PB_M13F_06_F	GGTAG | GATCTCTACTATATGC | TGTAAAACGACGGCCAGT	6	GATCTCTACTATATGC	symmertical	HPLC
PB_M13R_06_R	GGTAG | GCATATAGTAGAGATC | CAGGAAACAGCTATGACC	6	GCATATAGTAGAGATC	symmertical	HPLC
PB_M13F_07_F	GGTAG | ACAGTCTATACTGCTG | TGTAAAACGACGGCCAGT	7	ACAGTCTATACTGCTG	symmertical	HPLC
PB_M13R_07_R	GGTAG | CAGCAGTATAGACTGT | CAGGAAACAGCTATGACC	7	CAGCAGTATAGACTGT	symmertical	HPLC
PB_M13F_08_F	GGTAG | ATGATGTGCTACATCT | TGTAAAACGACGGCCAGT	7	ATGATGTGCTACATCT	symmertical	HPLC
PB_M13R_08_R	GGTAG | AGATGTAGCACATCAT | CAGGAAACAGCTATGACC	8	AGATGTAGCACATCAT	symmertical	HPLC
PB_M13F_09_F	GGTAG | CTGCGTGCTCTACGAC | TGTAAAACGACGGCCAGT	8	CTGCGTGCTCTACGAC	symmertical	HPLC
PB_M13R_09_R	GGTAG | GTCGTAGAGCACGCAG | CAGGAAACAGCTATGACC	9	GTCGTAGAGCACGCAG	symmertical	HPLC
PB_M13F_10_F	GGTAG | GCGCGATACGATGACT | TGTAAAACGACGGCCAGT	10	GCGCGATACGATGACT	symmertical	HPLC
PB_M13R_10_R	GGTAG | AGTCATCGTATCGCGC | CAGGAAACAGCTATGACC	10	AGTCATCGTATCGCGC	symmertical	HPLC
PB_M13F_11_F	GGTAG | CGCGCTCAGCTGATCG | TGTAAAACGACGGCCAGT	11	CGCGCTCAGCTGATCG	symmertical	HPLC
PB_M13F_11_R	GGTAG | CGATCAGCTGAGCGCG | CAGGAAACAGCTATGACC	11	CGATCAGCTGAGCGCG	symmertical	HPLC
PB_M13F_12_F	GGTAG | GCGCACGCACTACAGA | TGTAAAACGACGGCCAGT	12	GCGCACGCACTACAGA	symmertical	HPLC
PB_M13F_12_R	GGTAG | TCTGTAGTGCGTGCGC | CAGGAAACAGCTATGACC	12	TCTGTAGTGCGTGCGC	symmertical	HPLC
Triplex PCR for CYP2D6 gene duplication and CYP2D6-7 fusion gene detection
Oligo Name	Sequence 5->3	Conc in PCR (μM)
FragA-F	ATGGCAGCTGCCATACAATCCACCTG	0,50
FragA-R	CGACTGAGCCCTGGGAGGTAGGTAG	0,75
FragB-F	CCATGGAAGCCCAGGACTGAGC	375
FragB-R	CGGCAGTGGTCAGCTAATGAC	375
FragH-F	TCCGACCAGGCCTTTCTACCAC	0,50
Duplex PCR for CYP2D6 gene deletion detection
Oligo Name	Sequence 5->3	Conc in PCR (μM)
5-F	CTCCAGCCTCCACCAGTCCAG	0.5
5-R	CAGGCATGAGCTAAGGCACCCAGAC	0.5
IC-F	GCATGCACAGCTCAGCACTGC	0.375
IC-R	GCCACCCTGATGTCTCAGTTTCG	0.375
