# Supplementary material for: Flexible and Scalable Full‐Length CYP2D6 Long Amplicon PacBio Sequencing
Source: Hum Mutat. 2017 Jan 18;38(3):310–6. doi: 10.1002/humu.23166 (PMC5324676; doi:10.1002/humu.23166)
Supplement: Supplementary file 3 — Supporting Information [file HUMU-38-310-s003.xlsx]

## Sheet: Sup_table_2
Supporting Table2: PacBio runs; haplogroups; genotypes
Direct Barcoding
Fasta Header	Sample	Barcode	# Subreads	Bases	Haplogroup	Length (Bp)	Estimated Accuracy	Subreads Coverage	Coverage Ratio	# total variants	# SUB	# INS	# DEL	call het/hom	PacBio CYP2D6 Genotype based on Amplichip haplogroups and variants only	PacBio CYP2D6 Genotype based on all variants	PacBio Haplogroup Activity	PacBio metabolizer group	PacBio Variants	AmpliChip Genotype	AmpliChip metabolizer group
DB_Sample-1_i1_HG-1_Nr226	db1	1	16096	44706275	1	6537	99.994%	226	1.13	1	0	0	1	het 27 / hom 0	CYP2D6 *1	CYP2D6 *1	normal	normal	22:g.42132028delT;	CYP2D6 *1/*35	normal
DB_Sample-1_i1_HG-2_Nr200					2	6539	99.992%	200	1	26	24	1	1		CYP2D6 *35	CYP2D6 *35A	normal		22:g.42126069A>C; 22:g.42126133_42126135delTGT; 22:g.42126310C>T; 22:g.42126611C>G; 22:g.42127001G>A; 22:g.42127207C>T; 22:g.42127407T>G; 22:g.42127941G>A; 22:g.42129130C>G; 22:g.42129950A>C; 22:g.42130047G>C; 22:g.42130482C>A; 22:g.42130547T>C; 22:g.42130559T>G; 22:g.42130560C>G; 22:g.42130565A>G; 22:g.42130569G>C; 22:g.42130571G>T; 22:g.42130578C>G; 22:g.42130761C>T; 22:g.42131469C>T; 22:g.4213…
DB_Sample-1_i1_HG-1_Nr210	db1	2	16887	46768832	1	6538	99.992%	210	1.27273	0	0	0	0	het 26 / hom 0	CYP2D6 *1	CYP2D6 *1	normal	normal	n/a	CYP2D6 *1/*35	normal
DB_Sample-1_i2_HG-2_Nr165					2	6539	99.987%	165	1	26	24	1	1		CYP2D6 *35	CYP2D6 *35A	normal		22:g.42126069A>C; 22:g.42126133_42126135delTGT; 22:g.42126310C>T; 22:g.42126611C>G; 22:g.42127001G>A; 22:g.42127207C>T; 22:g.42127407T>G; 22:g.42127941G>A; 22:g.42129130C>G; 22:g.42129950A>C; 22:g.42130047G>C; 22:g.42130482C>A; 22:g.42130547T>C; 22:g.42130559T>G; 22:g.42130560C>G; 22:g.42130565A>G; 22:g.42130569G>C; 22:g.42130571G>T; 22:g.42130578C>G; 22:g.42130761C>T; 22:g.42131469C>T; 22:g.4213…
Two-step barcoding
Fasta Header	Sample	Barcode	# Subreads	Bases	Haplogroup	Length (Bp)	Estimated Accuracy	Subreads Coverage	Coverage Ratio	# total variants	# SUB	# INS	# DEL	call het/hom	PacBio CYP2D6 Genotype based on Amplichip haplogroups and variants only	PacBio CYP2D6 Genotype based on all variants	Predicted Activity	PacBio metabolizer group	Variants	AmpliChip Genotype	AmpliChip metabolizer group	Duplex PCR	Triplex PCR
2SB_Sample-1_HG-1_Nr181	1	1	5360	22162346	1	6537	99.979%	181	1	1	0	0	1	het 28 / hom 0	CYP2D6 *1	CYP2D6 *1	normal	normal	22:g.42132028delT;	CYP2D6 *1/*35	normal	-	-
2SB_Sample-1_HG-2_Nr231					2	6539	99.994%	231	1.27624	27	25	1	1		CYP2D6 *35	CYP2D6 *35A	normal		22:g.42126069A>C; 22:g.42126133_42126135delTGT; 22:g.42126310C>T; 22:g.42126611C>G; 22:g.42126944C>T; 22:g.42127001G>A; 22:g.42127207C>T; 22:g.42127407T>G; 22:g.42127941G>A; 22:g.42129130C>G; 22:g.42129950A>C; 22:g.42130047G>C; 22:g.42130482C>A; 22:g.42130547T>C; 22:g.42130559T>G; 22:g.42130560C>G; 22:g.42130565A>G; 22:g.42130569G>C; 22:g.42130571G>T; 22:g.42130578C>G; 22:g.42130761C>T; 22:g.4213…
2SB_Sample-2_HG-1_Nr216	2	2	7120	29362080	1	6538	99.994%	216	1.13684	0	0	0	0	het 25 / hom 0	CYP2D6 *1	CYP2D6 *1	normal	normal	n/a	CYP2D6 *1/*2	normal	-	-
2SB_Sample-2_HG-2_Nr190					2	6539	99.994%	190	1	25	23	1	1		CYP2D6 *2ABD	CYP2D6 *2A	normal		22:g.42126069A>C; 22:g.42126133_42126135delTGT; 22:g.42126310C>T; 22:g.42126611C>G; 22:g.42127001G>A; 22:g.42127207C>T; 22:g.42127407T>G; 22:g.42127941G>A; 22:g.42129130C>G; 22:g.42129950A>C; 22:g.42130047G>C; 22:g.42130482C>A; 22:g.42130547T>C; 22:g.42130559T>G; 22:g.42130560C>G; 22:g.42130565A>G; 22:g.42130569G>C; 22:g.42130571G>T; 22:g.42130578C>G; 22:g.42131469C>T; 22:g.42131531G>A; 22:g.4213…
2SB_Sample-3_HG-1_Nr184	3	3	5282	21685532	1	6538	99.991%	184	1	1	1	0	0	het 27 / hom 0	CYP2D6 *1	CYP2D6 *1	normal	normal	22:g.42129623C>T;	CYP2D6 *1/*2	normal	-	-
2SB_Sample-3_HG-2_Nr238					2	6539	99.979%	238	1.29348	26	24	1	1		CYP2D6 *2ABD	CYP2D6 *2A	normal		22:g.42126069A>C; 22:g.42126133_42126135delTGT; 22:g.42126310C>T; 22:g.42126611C>G; 22:g.42127001G>A; 22:g.42127207C>T; 22:g.42127407T>G; 22:g.42127611C>T; 22:g.42127941G>A; 22:g.42129130C>G; 22:g.42129950A>C; 22:g.42130047G>C; 22:g.42130482C>A; 22:g.42130547T>C; 22:g.42130559T>G; 22:g.42130560C>G; 22:g.42130565A>G; 22:g.42130569G>C; 22:g.42130571G>T; 22:g.42130578C>G; 22:g.42131469C>T; 22:g.4213…
2SB_Sample-4_HG-1_Nr138	4	4	7219	27486303	1	6537	99.978%	138	1	2	1	0	1	het 27 / hom 0	CYP2D6 *1	CYP2D6 *1B	normal	ultrarapid	22:g.42126963C>T; 22:g.42132028delT;	CYP2D6 *1/*2XN	ultrarapid	-	duplication
2SB_Sample-4_HG-2_Nr321					2	6539	99.992%	321	2.32609	25	23	1	1		CYP2D6 *2ABD-dup	CYP2D6 *2Ax2	Increased		22:g.42126069A>C; 22:g.42126133_42126135delTGT; 22:g.42126310C>T; 22:g.42126611C>G; 22:g.42127001G>A; 22:g.42127207C>T; 22:g.42127407T>G; 22:g.42127941G>A; 22:g.42129130C>G; 22:g.42129950A>C; 22:g.42130047G>C; 22:g.42130482C>A; 22:g.42130547T>C; 22:g.42130559T>G; 22:g.42130560C>G; 22:g.42130565A>G; 22:g.42130569G>C; 22:g.42130571G>T; 22:g.42130578C>G; 22:g.42131469C>T; 22:g.42131531G>A; 22:g.4213…
2SB_Sample-5_HG-1_Nr202	5	5	8141	31362970	1	6538	99.993%	202	1	1	1	0	0	het 26 / hom 0	CYP2D6 *1	CYP2D6 *1	normal	intermediate	22:g.42129623C>T;	CYP2D6 *1/*41	intermediate	-	-
2SB_Sample-5_HG-2_Nr210					2	6538	99.984%	210	1.0396	25	23	1	1		CYP2D6 *41	CYP2D6 *41	decreased		22:g.42126069A>C; 22:g.42126133_42126135delTGT; 22:g.42126310C>T; 22:g.42126611C>G; 22:g.42127001G>A; 22:g.42127207C>T; 22:g.42127407T>G; 22:g.42127803C>T; 22:g.42127941G>A; 22:g.42129130C>G; 22:g.42129950A>C; 22:g.42130047G>C; 22:g.42130482C>A; 22:g.42130547T>C; 22:g.42130559T>G; 22:g.42130560C>G; 22:g.42130565A>G; 22:g.42130569G>C; 22:g.42130571G>T; 22:g.42130578C>G; 22:g.42131469C>T; 22:g.4213…
2SB_Sample-6_HG-1_Nr249	6	6	6387	24589087	1	6539	99.991%	249	1	1	0	1	0	het 3 / hom 0	CYP2D6 *1	CYP2D6 *1	normal	normal	22:g.42132028insT;	CYP2D6 *1/*1	normal	-	-
2SB_Sample-6_HG-2_Nr251					2	6536	99.994%	251	1.00803	2	1	0	1		CYP2D6 *1	CYP2D6 *1	normal		22:g.42130522G>A; 22:g.42132028delTT;
2SB_Sample-7_HG-1_Nr174	7	7	6310	24306177	1	6536	99.979%	174	1	1	0	0	1	het 27 / hom 0	CYP2D6 *1	CYP2D6 *1	normal	normal	22:g.42132028delTT;	CYP2D6 *1/*2	normal	-	-
2SB_Sample-7_HG-2_Nr204					2	6539	99.993%	204	1.17241	26	24	1	1		CYP2D6 *2ABD	CYP2D6 *2A	normal		22:g.42126069A>C; 22:g.42126133_42126135delTGT; 22:g.42126310C>T; 22:g.42126611C>G; 22:g.42127001G>A; 22:g.42127207C>T; 22:g.42127407T>G; 22:g.42127941G>A; 22:g.42129130C>G; 22:g.42129950A>C; 22:g.42130047G>C; 22:g.42130482C>A; 22:g.42130547T>C; 22:g.42130559T>G; 22:g.42130560C>G; 22:g.42130565A>G; 22:g.42130569G>C; 22:g.42130571G>T; 22:g.42130578C>G; 22:g.42131114A>G; 22:g.42131469C>T; 22:g.4213…
2SB_Sample-8_HG-1_Nr183	8	8	5853	21186136	1	6539	99.966%	183	1	20	19	1	0	het 30 / hom 8	CYP2D6 *4ABDJK	CYP2D6 *4A	no function	intermediate	22:g.42126069A>C; 22:g.42126390G>A; 22:g.42126611C>G; 22:g.42127209T>C; 22:g.42127356G>T; 22:g.42127407T>G; 22:g.42128694T>C; 22:g.42128945C>T; 22:g.42129130C>G; 22:g.42129796G>C; 22:g.42129809T>C; 22:g.42129819G>T; 22:g.42129950A>C; 22:g.42130047G>C; 22:g.42130482C>A; 22:g.42130692G>A; 22:g.42131791C>T; 22:g.42132026T>C; 22:g.42132217G>A; 22:g.42132028insT;	CYP2D6 *4/*35	intermediate	-	-
2SB_Sample-8_HG-2_Nr199					2	6539	99.979%	199	1.08743	26	24	1	1		CYP2D6 *35	CYP2D6 *35A	normal		22:g.42126069A>C; 22:g.42126133_42126135delTGT; 22:g.42126310C>T; 22:g.42126611C>G; 22:g.42127001G>A; 22:g.42127207C>T; 22:g.42127407T>G; 22:g.42127941G>A; 22:g.42129130C>G; 22:g.42129950A>C; 22:g.42130047G>C; 22:g.42130482C>A; 22:g.42130547T>C; 22:g.42130559T>G; 22:g.42130560C>G; 22:g.42130565A>G; 22:g.42130569G>C; 22:g.42130571G>T; 22:g.42130578C>G; 22:g.42130761C>T; 22:g.42131469C>T; 22:g.4213…
2SB_Sample-9_HG-1_Nr205	9	9	6034	22624329	1	6539	99.994%	205	1	19	18	1	0	het 28 / hom 8	CYP2D6 *4ABDJK	CYP2D6 *4A	no function	intermediate	22:g.42126069A>C; 22:g.42126390G>A; 22:g.42126611C>G; 22:g.42127209T>C; 22:g.42127407T>G; 22:g.42128694T>C; 22:g.42128945C>T; 22:g.42129130C>G; 22:g.42129796G>C; 22:g.42129809T>C; 22:g.42129819G>T; 22:g.42129950A>C; 22:g.42130047G>C; 22:g.42130482C>A; 22:g.42130692G>A; 22:g.42131791C>T; 22:g.42132026T>C; 22:g.42132217G>A; 22:g.42132028insT;	CYP2D6 *2/*4	intermediate	-	-
2SB_Sample-9_HG-2_Nr211					2	6540	99.979%	211	1.02927	25	23	1	1		CYP2D6 *2ABD	CYP2D6 *2A	normal		22:g.42126069A>C; 22:g.42126133_42126135delTGT; 22:g.42126310C>T; 22:g.42126611C>G; 22:g.42127001G>A; 22:g.42127207C>T; 22:g.42127407T>G; 22:g.42127941G>A; 22:g.42129130C>G; 22:g.42129950A>C; 22:g.42130047G>C; 22:g.42130482C>A; 22:g.42130547T>C; 22:g.42130559T>G; 22:g.42130560C>G; 22:g.42130565A>G; 22:g.42130569G>C; 22:g.42130571G>T; 22:g.42130578C>G; 22:g.42131469C>T; 22:g.42131531G>A; 22:g.4213…
2SB_Sample-10_HG-1_Nr251	10	10	4390	16151400	1	6537	99.954%	251	1.05462	25	23	1	1	het 5 / hom 23	CYP2D6 *41	CYP2D6 *41	decreased	intermediate	22:g.42126069A>C; 22:g.42126133_42126135delTGT; 22:g.42126310C>T; 22:g.42126611C>G; 22:g.42127001G>A; 22:g.42127207C>T; 22:g.42127407T>G; 22:g.42127803C>T; 22:g.42127941G>A; 22:g.42129130C>G; 22:g.42129950A>C; 22:g.42130047G>C; 22:g.42130482C>A; 22:g.42130547T>C; 22:g.42130559T>G; 22:g.42130560C>G; 22:g.42130565A>G; 22:g.42130569G>C; 22:g.42130571G>T; 22:g.42130578C>G; 22:g.42131469C>T; 22:g.4213…	CYP2D6 *2/*41	intermediate	-	-
2SB_Sample-10_HG-2_Nr238					2	6540	99.994%	238	1	26	24	1	1		CYP2D6 *2ABD	CYP2D6 *2A	normal		22:g.42126069A>C; 22:g.42126133_42126135delTGT; 22:g.42126310C>T; 22:g.42126611C>G; 22:g.42127001G>A; 22:g.42127207C>T; 22:g.42127407T>G; 22:g.42127941G>A; 22:g.42129130C>G; 22:g.42129950A>C; 22:g.42130047G>C; 22:g.42130482C>A; 22:g.42130547T>C; 22:g.42130559T>G; 22:g.42130560C>G; 22:g.42130565A>G; 22:g.42130569G>C; 22:g.42130571G>T; 22:g.42130578C>G; 22:g.42131114A>G; 22:g.42131469C>T; 22:g.4213…
2SB_Sample-11_HG-1_Nr196	11	11	7527	29246307	1	6537	99.979%	196	1.03158	2	1	0	1	het 27 / hom 0	CYP2D6 *1	CYP2D6 *1	normal	intermediate	22:g.42129623C>T; 22:g.42132028delT;	CYP2D6 *1/*41	intermediate	-	-
2SB_Sample-11_HG-2_Nr190					2	6538	99.981%	190	1	25	23	1	1		CYP2D6 *41	CYP2D6 *41	decreased		22:g.42126069A>C; 22:g.42126133_42126135delTGT; 22:g.42126310C>T; 22:g.42126611C>G; 22:g.42127001G>A; 22:g.42127207C>T; 22:g.42127407T>G; 22:g.42127803C>T; 22:g.42127941G>A; 22:g.42129130C>G; 22:g.42129950A>C; 22:g.42130047G>C; 22:g.42130482C>A; 22:g.42130547T>C; 22:g.42130559T>G; 22:g.42130560C>G; 22:g.42130565A>G; 22:g.42130569G>C; 22:g.42130571G>T; 22:g.42130578C>G; 22:g.42131469C>T; 22:g.4213…
2SB_Sample-12_HG-1_Nr410	12	12	5273	22163444	1	6539	99.994%	410	1	19	18	1	0	het 0 / hom 19	CYP2D6 *4ABDJK	CYP2D6 *4/*5	no function	poor	22:g.42126069A>C; 22:g.42126390G>A; 22:g.42126611C>G; 22:g.42127209T>C; 22:g.42127407T>G; 22:g.42128694T>C; 22:g.42128945C>T; 22:g.42129130C>G; 22:g.42129796G>C; 22:g.42129809T>C; 22:g.42129819G>T; 22:g.42129950A>C; 22:g.42130047G>C; 22:g.42130482C>A; 22:g.42130692G>A; 22:g.42131791C>T; 22:g.42132026T>C; 22:g.42132217G>A; 22:g.42132028insT;	CYP2D6 *4/*4	poor	*5	-
2SB_Sample-13_HG-1_Nr160	13	1	32933	147296221	1	6536	99.958%	160	1	2	0	0	2	het 27 / hom 0	CYP2D6 *3	CYP2D6 *3A	no function	intermediate	22:g.42128242delT; 22:g.42132028delT;	CYP2D6 *2/*3	intermediate	-
2SB_Sample-13_HG-2_Nr165					2	6539	99.967%	165	1.03125	25	23	1	1		CYP2D6 *2ABD	CYP2D6 *2A	normal		22:g.42126069A>C; 22:g.42126133_42126135delTGT; 22:g.42126310C>T; 22:g.42126611C>G; 22:g.42127001G>A; 22:g.42127207C>T; 22:g.42127407T>G; 22:g.42127941G>A; 22:g.42129130C>G; 22:g.42129950A>C; 22:g.42130047G>C; 22:g.42130482C>A; 22:g.42130547T>C; 22:g.42130559T>G; 22:g.42130560C>G; 22:g.42130565A>G; 22:g.42130569G>C; 22:g.42130571G>T; 22:g.42130578C>G; 22:g.42131469C>T; 22:g.42131531G>A; 22:g.4213…
2SB_Sample-14_HG-1_Nr500	14	2	28902	132031052	1	6539	99.994%	500	1	26	24	1	1	het 0 / hom 26	CYP2D6 *35	CYP2D6 *35A/*5	normal	normal	22:g.42126069A>C; 22:g.42126133_42126135delTGT; 22:g.42126310C>T; 22:g.42126611C>G; 22:g.42127001G>A; 22:g.42127207C>T; 22:g.42127407T>G; 22:g.42127941G>A; 22:g.42129130C>G; 22:g.42129950A>C; 22:g.42130047G>C; 22:g.42130482C>A; 22:g.42130547T>C; 22:g.42130559T>G; 22:g.42130560C>G; 22:g.42130565A>G; 22:g.42130569G>C; 22:g.42130571G>T; 22:g.42130578C>G; 22:g.42130761C>T; 22:g.42131469C>T; 22:g.4213…	CYP2D6 *35/*5	intermediate	*5	-
2SB_Sample-15_HG-1_Nr500	15	3	28936	130887482	1	6539	99.988%	500	1	15	14	1	0	het 0 / hom 15	CYP2D6 *10AB	CYP2D6 *10D/*10D	decreased	intermediate	22:g.42126069A>C; 22:g.42126390G>A; 22:g.42126611C>G; 22:g.42127209T>C; 22:g.42127407T>G; 22:g.42128694T>C; 22:g.42129130C>G; 22:g.42129754G>A; 22:g.42129950A>C; 22:g.42130482C>A; 22:g.42130692G>A; 22:g.42131791C>T; 22:g.42132026T>C; 22:g.42132217G>A; 22:g.42132028insT;	CYP2D6 *10D/*10D	intermediate	-	-
2SB_Sample-16_HG-1_Nr139	16	4	27569	116199103	1	6534	99.984%	139	1	4	2	0	2	het 30 / hom 0	CYP2D6 *9	CYP2D6 *9	decreased	intermediate	22:g.42128174_42128176delCTT; 22:g.42131610G>C; 22:g.42131631A>T; 22:g.42132028delT;	CYP2D6 *9/*35	intermediate	-	-
2SB_Sample-16_HG-2_Nr230					2	6538	99.979%	230	1.65468	26	24	1	1		CYP2D6 *35	CYP2D6 *35A	normal		22:g.42126069A>C; 22:g.42126133_42126135delTGT; 22:g.42126310C>T; 22:g.42126611C>G; 22:g.42127001G>A; 22:g.42127207C>T; 22:g.42127407T>G; 22:g.42127941G>A; 22:g.42129130C>G; 22:g.42129950A>C; 22:g.42130047G>C; 22:g.42130482C>A; 22:g.42130547T>C; 22:g.42130559T>G; 22:g.42130560C>G; 22:g.42130565A>G; 22:g.42130569G>C; 22:g.42130571G>T; 22:g.42130578C>G; 22:g.42130761C>T; 22:g.42131469C>T; 22:g.4213…
2SB_Sample-17_HG-1_Nr203	17	5	37773	156335103	1	6537	99.977%	203	1.36242	3	2	0	1	het 22 / hom 0	CYP2D6 *6ABC	CYP2D6 *6B	no function	poor	22:g.42128815C>T; 22:g.42129084delA; 22:g.42129545G>A;	CYP2D6 *4/*6	poor	-	-
2SB_Sample-17_HG-2_Nr149					2	6539	99.962%	149	1	19	18	1	0		CYP2D6 *4ABDJK	CYP2D6 *4A	no function		22:g.42126069A>C; 22:g.42126390G>A; 22:g.42126611C>G; 22:g.42127209T>C; 22:g.42127407T>G; 22:g.42128694T>C; 22:g.42128945C>T; 22:g.42129130C>G; 22:g.42129796G>C; 22:g.42129809T>C; 22:g.42129819G>T; 22:g.42129950A>C; 22:g.42130047G>C; 22:g.42130482C>A; 22:g.42130692G>A; 22:g.42131791C>T; 22:g.42132026T>C; 22:g.42132217G>A; 22:g.42132028insT;
2SB_Sample-18_HG-1_Nr191	18	6	31570	131968563	1	6536	99.964%	191	1	4	2	0	2	het 23 / hom 1	CYP2D6 *1	CYP2D6 *1	normal	intermediate	22:g.42129623C>T; 22:g.42129950A>C; 22:g.42131885delT; 22:g.42132028delT;	CYP2D6 *1/*17	intermediate	-	-
2SB_Sample-18_HG-2_Nr220					2	6541	99.964%	220	1.15183	21	20	1	0		CYP2D6 *17	CYP2D6 *17	decreased		22:g.42126069A>C; 22:g.42126079C>T; 22:g.42126611C>G; 22:g.42127001G>A; 22:g.42127207C>T; 22:g.42127407T>G; 22:g.42127941G>A; 22:g.42129130C>G; 22:g.42129770G>A; 22:g.42129950A>C; 22:g.42130482C>A; 22:g.42130547T>C; 22:g.42130559T>G; 22:g.42130560C>G; 22:g.42130565A>G; 22:g.42130569G>C; 22:g.42130571G>T; 22:g.42130578C>G; 22:g.42131531G>A; 22:g.42132026T>C; 22:g.42132028insTTT;
2SB_Sample-19_HG-1_Nr500	19	7	22685	97550567	1	6539	99.994%	500	1	25	23	1	1	het 0 / hom 25	CYP2D6 *2ABD	CYP2D6 *2A/*5	normal	normal	22:g.42126069A>C; 22:g.42126133_42126135delTGT; 22:g.42126310C>T; 22:g.42126611C>G; 22:g.42127001G>A; 22:g.42127207C>T; 22:g.42127407T>G; 22:g.42127941G>A; 22:g.42129130C>G; 22:g.42129950A>C; 22:g.42130047G>C; 22:g.42130482C>A; 22:g.42130547T>C; 22:g.42130559T>G; 22:g.42130560C>G; 22:g.42130565A>G; 22:g.42130569G>C; 22:g.42130571G>T; 22:g.42130578C>G; 22:g.42131469C>T; 22:g.42131531G>A; 22:g.4213…	CYP2D6 *2/*5	intermediate	*5	-
2SB_Sample-20_HG-1_Nr500	20	8	26117	104490905	1	6539	99.994%	500	1	25	23	1	1	het 0 / hom 25	CYP2D6 *2ABD	CYP2D6 *2A/*2AXN	normal	normal	22:g.42126069A>C; 22:g.42126133_42126135delTGT; 22:g.42126310C>T; 22:g.42126611C>G; 22:g.42127001G>A; 22:g.42127207C>T; 22:g.42127407T>G; 22:g.42127941G>A; 22:g.42129130C>G; 22:g.42129950A>C; 22:g.42130047G>C; 22:g.42130482C>A; 22:g.42130547T>C; 22:g.42130559T>G; 22:g.42130560C>G; 22:g.42130565A>G; 22:g.42130569G>C; 22:g.42130571G>T; 22:g.42130578C>G; 22:g.42131469C>T; 22:g.42131531G>A; 22:g.4213…	CYP2D6 *2/*2XN	ultrarapid	-	duplication
2SB_Sample-21_HG-1_Nr145	21	9	28960	119132666	1	6535	99.964%	145	1	1	0	0	1	het 26 / hom 0	CYP2D6 *9	CYP2D6 *9	decreased	intermediate	22:g.42128174_42128176delCTT;	CYP2D6 *9/*41XN	intermediate	-	duplication
2SB_Sample-21_HG-2_Nr298					2	6537	99.959%	298	2.05517	25	23	1	1		CYP2D6 *41-dup	CYP2D6 *41XN	decreased		22:g.42126069A>C; 22:g.42126133_42126135delTGT; 22:g.42126310C>T; 22:g.42126611C>G; 22:g.42127001G>A; 22:g.42127207C>T; 22:g.42127407T>G; 22:g.42127803C>T; 22:g.42127941G>A; 22:g.42129130C>G; 22:g.42129950A>C; 22:g.42130047G>C; 22:g.42130482C>A; 22:g.42130547T>C; 22:g.42130559T>G; 22:g.42130560C>G; 22:g.42130565A>G; 22:g.42130569G>C; 22:g.42130571G>T; 22:g.42130578C>G; 22:g.42131469C>T; 22:g.4213…
2SB_Sample-22_HG-1_Nr293	22	10	24288	101590709	1	6537	99.984%	293	2.23664	2	1	0	1	het 28 / hom 0	CYP2D6 *1-dup	CYP2D6 *1XN	increased	ultrarapid	22:g.42129623C>T; 22:g.42132028delT;	CYP2D6 *1XN/*35	ultrarapid	-	duplication
2SB_Sample-22_HG-2_Nr131					2	6539	99.985%	131	1	26	24	1	1		CYP2D6 *35	CYP2D6 *35A	normal		22:g.42126069A>C; 22:g.42126133_42126135delTGT; 22:g.42126310C>T; 22:g.42126611C>G; 22:g.42127001G>A; 22:g.42127207C>T; 22:g.42127407T>G; 22:g.42127941G>A; 22:g.42129130C>G; 22:g.42129950A>C; 22:g.42130047G>C; 22:g.42130482C>A; 22:g.42130547T>C; 22:g.42130559T>G; 22:g.42130560C>G; 22:g.42130565A>G; 22:g.42130569G>C; 22:g.42130571G>T; 22:g.42130578C>G; 22:g.42130761C>T; 22:g.42131469C>T; 22:g.4213…
2SB_Sample-23_HG-1_Nr273	23	11	25799	117136228	1	6537	99.994%	273	1.20264	2	1	0	1	het 21 / hom 0	CYP2D6 *1	CYP2D6 *1	normal	intermediate	22:g.42129623C>T; 22:g.42132028delT;	CYP2D6 *1/*4	intermediate	-	-
2SB_Sample-23_HG-2_Nr227					2	6539	99.991%	227	1	19	18	1	0		CYP2D6 *4ABDJK	CYP2D6 *4A	no function		22:g.42126069A>C; 22:g.42126390G>A; 22:g.42126611C>G; 22:g.42127209T>C; 22:g.42127407T>G; 22:g.42128694T>C; 22:g.42128945C>T; 22:g.42129130C>G; 22:g.42129796G>C; 22:g.42129809T>C; 22:g.42129819G>T; 22:g.42129950A>C; 22:g.42130047G>C; 22:g.42130482C>A; 22:g.42130692G>A; 22:g.42131791C>T; 22:g.42132026T>C; 22:g.42132217G>A; 22:g.42132028insT;
2SB_Sample-24_HG-1_Nr236	24	12	19981	95105121	1	6536	99.973%	236	1	3	1	0	2	het 22 / hom 0	CYP2D6 *1	CYP2D6 *1	normal	intermediate	22:g.42129623C>T; 22:g.42131885delT; 22:g.42132028delT;	CYP2D6 *1/*4	intermediate	-	-
2SB_Sample-24_HG-2_Nr264					2	6539	99.993%	264	1.11864	19	18	1	0		CYP2D6 *4ABDJK	CYP2D6 *4A	no function		22:g.42126069A>C; 22:g.42126390G>A; 22:g.42126611C>G; 22:g.42127209T>C; 22:g.42127407T>G; 22:g.42128694T>C; 22:g.42128945C>T; 22:g.42129130C>G; 22:g.42129796G>C; 22:g.42129809T>C; 22:g.42129819G>T; 22:g.42129950A>C; 22:g.42130047G>C; 22:g.42130482C>A; 22:g.42130692G>A; 22:g.42131791C>T; 22:g.42132026T>C; 22:g.42132217G>A; 22:g.42132028insT;
